# Supplementary material for: Polyamines in aging and disease
Source: Aging (Albany NY). 2011 Aug 21;3(8):716–32. doi: 10.18632/aging.100361 (PMC3184975; doi:10.18632/aging.100361)
Supplement: Supplementary file 1 [file aging-03-716-s001.xls]

## Sheet: Sheet1
Standard blast results for E-values > 1E-04
YEAST TRANSPORTERS
QDR3
NP_060890.2	solute carrier family 22 member 15 [Homo sapiens]	6e-05
TPO5
NP_004202.2	sodium- and chloride-dependent glycine transporter 2 [Homo sapiens]	0.0006
TPO4
NP_060890.2	solute carrier family 22 member 15 [Homo sapiens]	0.0004
TPO3
NP_055664.3	synaptic vesicle glycoprotein 2A [Homo sapiens]	5e-06
NP_055794.1	synaptic vesicle glycoprotein 2C [Homo sapiens]	0.0002
NP_003051.1	solute carrier family 22 member 5 [Homo sapiens]	0.0005
TPO2
NP_055664.3	synaptic vesicle glycoprotein 2A [Homo sapiens]	2e-05
NP_055794.1	synaptic vesicle glycoprotein 2C [Homo sapiens]	0.0002
TPO1
NP_872344.3	protein spinster homolog 3 [Homo sapiens]	2e-07
NP_061181.1	synaptic vesicle 2-related protein [Homo sapiens]	3e-07
NP_443117.3	proton myo-inositol cotransporter [Homo sapiens]	2e-05
NP_060055.2	solute carrier family 2, facilitated glucose transporter member 6 isoform 1 [Homo sapiens]	5e-05
NP_001138571.1	solute carrier family 2, facilitated glucose transporter member 6 isoform 2 [Homo sapiens]	5e-05
NP_001135923.1	protein spinster homolog 1 isoform 3 [Homo sapiens]	7e-05
UGT4
NP_003036.1	high affinity cationic amino acid transporter 1 [Homo sapiens]	2e-11
NP_003037.4	low affinity cationic amino acid transporter 2 isoform 1 [Homo sapiens]	4e-11
NP_001158243.1	low affinity cationic amino acid transporter 2 isoform 3 [Homo sapiens]	9e-11
NP_001008539.3	low affinity cationic amino acid transporter 2 isoform 2 [Homo sapiens]	1e-10
NP_066000.2	probable cationic amino acid transporter [Homo sapiens]	6e-07
NP_116192.4	cationic amino acid transporter 3 [Homo sapiens] >ref|NP_001041629.1| cationic amino acid transporter 3 [Homo sapiens]	7e-07
NP_065759.1	solute carrier family 12 member 5 isoform 2 [Homo sapiens]	3e-06
NP_001128243.1	solute carrier family 12 member 5 isoform 1 [Homo sapiens]	3e-06
NP_001035959.1	solute carrier family 12 member 6 isoform c [Homo sapiens] >ref|NP_001035960.1| solute carrier family 12 member 6 isoform c [Homo sapiens]	2e-05
NP_001035962.1	solute carrier family 12 member 6 isoform e [Homo sapiens]	2e-05
NP_598408.1	solute carrier family 12 member 6 isoform a [Homo sapiens]	2e-05
NP_001035961.1	solute carrier family 12 member 6 isoform d [Homo sapiens]	2e-05
NP_005126.1	solute carrier family 12 member 6 isoform b [Homo sapiens]	2e-05
NP_001139436.1	solute carrier family 12 member 4 isoform e [Homo sapiens]	4e-05
NP_001139435.1	solute carrier family 12 member 4 isoform d [Homo sapiens]	4e-05
NP_001139433.1	solute carrier family 12 member 4 isoform b [Homo sapiens]	4e-05
NP_005063.1	solute carrier family 12 member 4 isoform a [Homo sapiens]	4e-05
NP_001139434.1	solute carrier family 12 member 4 isoform c [Homo sapiens]	5e-05
NP_004164.2	cationic amino acid transporter 4 [Homo sapiens]	6e-05
AGP2
NP_620172.2	solute carrier family 7 member 13 [Homo sapiens]	6e-08
NP_001171761.1	solute carrier family 12 member 1 isoform F [Homo sapiens]	3e-06
NP_000329.2	solute carrier family 12 member 1 isoform A [Homo sapiens]	4e-06
NP_877392.1	large neutral amino acids transporter small subunit 2 isoform b [Homo sapiens]	4e-05
NP_036376.2	large neutral amino acids transporter small subunit 2 isoform a [Homo sapiens]	9e-05
GAP1
NP_004164.2	cationic amino acid transporter 4 [Homo sapiens]	1e-09
NP_036376.2	large neutral amino acids transporter small subunit 2 isoform a [Homo sapiens]	3e-09
NP_003974.3	Y+L amino acid transporter 2 [Homo sapiens] >ref|NP_001070253.1| Y+L amino acid transporter 2 [Homo sapiens]	9e-09
NP_066000.2	probable cationic amino acid transporter [Homo sapiens]	2e-07
NP_003036.1	high affinity cationic amino acid transporter 1 [Homo sapiens]	4e-05
NP_055146.1	cystine/glutamate transporter [Homo sapiens]	8e-05
SAM3
NP_066000.2	probable cationic amino acid transporter [Homo sapiens]	3e-06
NP_036376.2	large neutral amino acids transporter small subunit 2 isoform a [Homo sapiens]	0.0002
DUR3
NP_666018.3	sodium-coupled monocarboxylate transporter 1 [Homo sapiens]	2e-06
NP_000334.1	sodium/glucose cotransporter 1 [Homo sapiens]	3e-05
NP_000444.1	sodium/iodide cotransporter [Homo sapiens]	5e-05
NP_848593.2	sodium-coupled monocarboxylate transporter 2 [Homo sapiens]	0.0002
NP_068587.1	high affinity choline transporter 1 [Homo sapiens]	0.0004
COLI TRANSPORTERS
PotA
NP_000918.2	multidrug resistance protein 1 [Homo sapiens]	3e-26
NP_848654.3	ATP-binding cassette sub-family B member 5 isoform 2 [Homo sapiens]	4e-26
NP_001157413.1	ATP-binding cassette sub-family B member 5 isoform 1 [Homo sapiens]	4e-26
NP_061338.1	multidrug resistance protein 3 isoform C [Homo sapiens]	5e-25
NP_000434.1	multidrug resistance protein 3 isoform A [Homo sapiens]	6e-25
NP_061337.1	multidrug resistance protein 3 isoform B [Homo sapiens]	6e-25
NP_003733.2	bile salt export pump [Homo sapiens]	2e-24
NP_036221.2	ATP-binding cassette sub-family B member 10, mitochondrial precursor [Homo sapiens]	3e-24
NP_056472.2	ATP-binding cassette sub-family A member 12 isoform b [Homo sapiens]	1e-23
NP_775099.2	ATP-binding cassette sub-family A member 12 isoform a [Homo sapiens]	1e-23
NP_005680.1	ATP-binding cassette sub-family B member 6, mitochondrial [Homo sapiens]	8e-23
NP_061985.2	ATP-binding cassette sub-family A member 7 [Homo sapiens]	9e-23
NP_000341.2	retinal-specific ATP-binding cassette transporter [Homo sapiens]	9e-23
NP_009119.2	ATP-binding cassette sub-family B member 8, mitochondrial [Homo sapiens]	4e-22
NP_689914.2	ATP-binding cassette sub-family A member 13 [Homo sapiens]	3e-21
NP_004290.2	ATP-binding cassette sub-family B member 7, mitochondrial [Homo sapiens]	3e-21
NP_062570.1	ATP-binding cassette sub-family B member 9 isoform 2 [Homo sapiens]	2e-20
NP_062571.1	ATP-binding cassette sub-family B member 9 isoform 1 [Homo sapiens]	2e-20
NP_000584.2	antigen peptide transporter 1 [Homo sapiens]	2e-20
NP_001080.2	ATP-binding cassette sub-family A member 3 [Homo sapiens]	4e-20
NP_061142.2	ATP-binding cassette sub-family A member 5 [Homo sapiens] >ref|NP_758424.1| ATP-binding cassette sub-family A member 5 [Homo sapiens]	4e-20
NP_000535.3	antigen peptide transporter 2 isoform 1 [Homo sapiens]	7e-20
NP_001597.2	ATP-binding cassette sub-family A member 2 isoform a [Homo sapiens]	9e-20
NP_997698.1	ATP-binding cassette sub-family A member 2 isoform b [Homo sapiens]	1e-19
NP_001229942.1	ATP-binding cassette sub-family B member 9 isoform 6 [Homo sapiens]	1e-19
NP_525022.2	ATP-binding cassette sub-family A member 9 [Homo sapiens]	2e-19
NP_005682.2	ATP-binding cassette sub-family C member 9 isoform SUR2A [Homo sapiens]	4e-19
NP_064693.2	ATP-binding cassette sub-family C member 9 isoform SUR2B [Homo sapiens]	4e-19
NP_005493.2	ATP-binding cassette sub-family A member 1 [Homo sapiens]	8e-18
NP_525023.2	ATP-binding cassette sub-family A member 6 [Homo sapiens]	8e-18
NP_001162.4	multidrug resistance-associated protein 6 isoform 1 [Homo sapiens]	2e-17
NP_001229943.1	ATP-binding cassette sub-family B member 9 isoform 5 [Homo sapiens]	2e-17
NP_982269.2	ATP-binding cassette sub-family B member 9 isoform 4 [Homo sapiens]	2e-17
NP_150229.2	multidrug resistance-associated protein 9 [Homo sapiens]	3e-17
NP_061313.2	antigen peptide transporter 2 isoform 2 [Homo sapiens]	3e-17
NP_009099.1	ATP-binding cassette sub-family A member 8 [Homo sapiens]	2e-16
NP_997510.1	ATP-binding cassette sub-family G member 1 isoform 5 [Homo sapiens]	4e-16
NP_997512.1	ATP-binding cassette sub-family G member 1 isoform 7 [Homo sapiens]	5e-16
NP_997057.1	ATP-binding cassette sub-family G member 1 isoform 3 [Homo sapiens]	5e-16
NP_997511.1	ATP-binding cassette sub-family G member 1 isoform 6 [Homo sapiens]	5e-16
NP_004906.3	ATP-binding cassette sub-family G member 1 isoform 4 [Homo sapiens]	5e-16
NP_058198.2	ATP-binding cassette sub-family G member 1 isoform 2 [Homo sapiens]	5e-16
NP_071452.2	ATP-binding cassette sub-family G member 4 [Homo sapiens] >ref|NP_001135977.1| ATP-binding cassette sub-family G member 4 [Homo sapiens]	7e-16
NP_003777.2	canalicular multispecific organic anion transporter 2 isoform 1 [Homo sapiens]	1e-15
NP_525021.3	ATP-binding cassette sub-family A member 10 [Homo sapiens]	1e-15
NP_000343.2	ATP-binding cassette sub-family C member 8 [Homo sapiens]	3e-14
NP_005679.2	multidrug resistance-associated protein 5 isoform 1 [Homo sapiens]	3e-14
NP_005836.2	multidrug resistance-associated protein 4 isoform 1 [Homo sapiens]	5e-14
NP_001098985.1	multidrug resistance-associated protein 4 isoform 2 [Homo sapiens]	6e-14
NP_005041.1	ATP-binding cassette sub-family D member 4 [Homo sapiens]	2e-13
NP_149163.2	ATP-binding cassette sub-family C member 11 isoform a [Homo sapiens] >ref|NP_115972.2| ATP-binding cassette sub-family C member 11 isoform a [Homo sapiens]	6e-13
NP_660187.1	ATP-binding cassette sub-family C member 11 isoform b [Homo sapiens]	6e-13
NP_071882.1	ATP-binding cassette sub-family G member 8 [Homo sapiens]	1e-12
NP_258261.2	multidrug resistance-associated protein 7 isoform MRP7A [Homo sapiens]	1e-12
NP_001185863.1	multidrug resistance-associated protein 7 isoform MRP7 [Homo sapiens]	1e-12
NP_063955.2	multidrug resistance-associated protein 1 isoform 5 [Homo sapiens]	2e-12
NP_063915.2	multidrug resistance-associated protein 1 isoform 2 [Homo sapiens]	2e-12
NP_004987.2	multidrug resistance-associated protein 1 isoform 1 [Homo sapiens]	2e-12
NP_063953.2	multidrug resistance-associated protein 1 isoform 3 [Homo sapiens]	2e-12
NP_063954.2	multidrug resistance-associated protein 1 isoform 4 [Homo sapiens]	2e-12
NP_001157465.1	ATP-binding cassette sub-family B member 5 isoform 4 [Homo sapiens]	3e-12
NP_000383.1	canalicular multispecific organic anion transporter 1 [Homo sapiens]	3e-12
NP_001157414.1	ATP-binding cassette sub-family B member 5 isoform 3 [Homo sapiens]	4e-12
NP_071881.1	ATP-binding cassette sub-family G member 5 [Homo sapiens]	7e-12
NP_002849.1	ATP-binding cassette sub-family D member 3 isoform a [Homo sapiens]	1e-11
NP_002931.2	ATP-binding cassette sub-family E member 1 [Homo sapiens] >ref|NP_001035809.1| ATP-binding cassette sub-family E member 1 [Homo sapiens]	6e-11
NP_009120.1	ATP-binding cassette sub-family F member 2 isoform a [Homo sapiens]	1e-10
NP_005683.2	ATP-binding cassette sub-family F member 2 isoform b [Homo sapiens]	1e-10
NP_000483.3	cystic fibrosis transmembrane conductance regulator [Homo sapiens]	3e-10
NP_000024.2	ATP-binding cassette sub-family D member 1 [Homo sapiens]	3e-10
NP_001081.1	ATP-binding cassette sub-family F member 1 isoform b [Homo sapiens]	9e-10
NP_001020262.1	ATP-binding cassette sub-family F member 1 isoform a [Homo sapiens]	1e-09
NP_005155.1	ATP-binding cassette sub-family D member 2 [Homo sapiens]	2e-09
NP_004818.2	ATP-binding cassette sub-family G member 2 [Homo sapiens]	8e-09
NP_060828.2	ATP-binding cassette sub-family F member 3 [Homo sapiens]	4e-07
PotB
PotC
PotD
NP_001009905.1	UDP-GlcNAc:betaGal beta-1,3-N-acetylglucosaminyltransferase-like protein 1 [Homo sapiens]	0.0007
PotE
NP_003974.3	Y+L amino acid transporter 2 [Homo sapiens] >ref|NP_001070253.1| Y+L amino acid transporter 2 [Homo sapiens]	2e-11
NP_036376.2	large neutral amino acids transporter small subunit 2 isoform a [Homo sapiens]	3e-10
NP_004164.2	cationic amino acid transporter 4 [Homo sapiens]	4e-10
NP_055146.1	cystine/glutamate transporter [Homo sapiens]	4e-10
NP_003037.4	low affinity cationic amino acid transporter 2 isoform 1 [Homo sapiens]	5e-09
NP_001119577.1	Y+L amino acid transporter 1 [Homo sapiens] >ref|NP_001119578.1| Y+L amino acid transporter 1 [Homo sapiens]	1e-08
NP_055085.1	B(0,+)-type amino acid transporter 1 [Homo sapiens] >ref|NP_001119807.1| B(0,+)-type amino acid transporter 1 [Homo sapiens] >ref|NP_001229965.1| B(0,+)-type amino acid transporter 1 [Homo sapiens]	2e-06
NP_003036.1	high affinity cationic amino acid transporter 1 [Homo sapiens]	2e-06
NP_003477.4	large neutral amino acids transporter small subunit 1 [Homo sapiens]	1e-05
NP_001008539.3	low affinity cationic amino acid transporter 2 isoform 2 [Homo sapiens]	2e-05
NP_001158243.1	low affinity cationic amino acid transporter 2 isoform 3 [Homo sapiens]	2e-05
NP_116192.4	cationic amino acid transporter 3 [Homo sapiens] >ref|NP_001041629.1| cationic amino acid transporter 3 [Homo sapiens]	3e-05
PotF
NP_060130.3	transcriptional repressor p66-alpha [Homo sapiens]	0.0003
PotG
NP_036221.2	ATP-binding cassette sub-family B member 10, mitochondrial precursor [Homo sapiens]	8e-29
NP_061985.2	ATP-binding cassette sub-family A member 7 [Homo sapiens]	4e-28
NP_056472.2	ATP-binding cassette sub-family A member 12 isoform b [Homo sapiens]	7e-28
NP_775099.2	ATP-binding cassette sub-family A member 12 isoform a [Homo sapiens]	8e-28
NP_848654.3	ATP-binding cassette sub-family B member 5 isoform 2 [Homo sapiens]	5e-27
NP_001157413.1	ATP-binding cassette sub-family B member 5 isoform 1 [Homo sapiens]	6e-27
NP_061338.1	multidrug resistance protein 3 isoform C [Homo sapiens]	6e-26
NP_000434.1	multidrug resistance protein 3 isoform A [Homo sapiens]	8e-26
NP_689914.2	ATP-binding cassette sub-family A member 13 [Homo sapiens]	9e-26
NP_001080.2	ATP-binding cassette sub-family A member 3 [Homo sapiens]	1e-25
NP_000918.2	multidrug resistance protein 1 [Homo sapiens]	2e-25
NP_003733.2	bile salt export pump [Homo sapiens]	7e-25
NP_005493.2	ATP-binding cassette sub-family A member 1 [Homo sapiens]	2e-24
NP_000341.2	retinal-specific ATP-binding cassette transporter [Homo sapiens]	2e-24
NP_005680.1	ATP-binding cassette sub-family B member 6, mitochondrial [Homo sapiens]	1e-23
NP_061337.1	multidrug resistance protein 3 isoform B [Homo sapiens]	2e-23
NP_997698.1	ATP-binding cassette sub-family A member 2 isoform b [Homo sapiens]	4e-23
NP_001597.2	ATP-binding cassette sub-family A member 2 isoform a [Homo sapiens]	4e-23
NP_009119.2	ATP-binding cassette sub-family B member 8, mitochondrial [Homo sapiens]	6e-23
NP_061142.2	ATP-binding cassette sub-family A member 5 [Homo sapiens] >ref|NP_758424.1| ATP-binding cassette sub-family A member 5 [Homo sapiens]	3e-22
NP_525022.2	ATP-binding cassette sub-family A member 9 [Homo sapiens]	3e-21
NP_525023.2	ATP-binding cassette sub-family A member 6 [Homo sapiens]	3e-21
NP_062570.1	ATP-binding cassette sub-family B member 9 isoform 2 [Homo sapiens]	7e-21
NP_009099.1	ATP-binding cassette sub-family A member 8 [Homo sapiens]	9e-21
NP_062571.1	ATP-binding cassette sub-family B member 9 isoform 1 [Homo sapiens]	9e-21
NP_525021.3	ATP-binding cassette sub-family A member 10 [Homo sapiens]	9e-21
NP_001229942.1	ATP-binding cassette sub-family B member 9 isoform 6 [Homo sapiens]	3e-20
NP_000584.2	antigen peptide transporter 1 [Homo sapiens]	8e-20
NP_004290.2	ATP-binding cassette sub-family B member 7, mitochondrial [Homo sapiens]	2e-19
NP_000535.3	antigen peptide transporter 2 isoform 1 [Homo sapiens]	2e-19
NP_001229943.1	ATP-binding cassette sub-family B member 9 isoform 5 [Homo sapiens]	5e-19
NP_982269.2	ATP-binding cassette sub-family B member 9 isoform 4 [Homo sapiens]	6e-19
NP_005682.2	ATP-binding cassette sub-family C member 9 isoform SUR2A [Homo sapiens]	6e-19
NP_064693.2	ATP-binding cassette sub-family C member 9 isoform SUR2B [Homo sapiens]	6e-19
NP_061313.2	antigen peptide transporter 2 isoform 2 [Homo sapiens]	1e-16
NP_063915.2	multidrug resistance-associated protein 1 isoform 2 [Homo sapiens]	1e-16
NP_063954.2	multidrug resistance-associated protein 1 isoform 4 [Homo sapiens]	1e-16
NP_004987.2	multidrug resistance-associated protein 1 isoform 1 [Homo sapiens]	1e-16
NP_063953.2	multidrug resistance-associated protein 1 isoform 3 [Homo sapiens]	1e-16
NP_071881.1	ATP-binding cassette sub-family G member 5 [Homo sapiens]	3e-16
NP_150229.2	multidrug resistance-associated protein 9 [Homo sapiens]	5e-16
NP_258261.2	multidrug resistance-associated protein 7 isoform MRP7A [Homo sapiens]	1e-15
NP_001185863.1	multidrug resistance-associated protein 7 isoform MRP7 [Homo sapiens]	1e-15
NP_000483.3	cystic fibrosis transmembrane conductance regulator [Homo sapiens]	1e-15
NP_071882.1	ATP-binding cassette sub-family G member 8 [Homo sapiens]	2e-15
NP_001098985.1	multidrug resistance-associated protein 4 isoform 2 [Homo sapiens]	2e-15
NP_997511.1	ATP-binding cassette sub-family G member 1 isoform 6 [Homo sapiens]	2e-15
NP_058198.2	ATP-binding cassette sub-family G member 1 isoform 2 [Homo sapiens]	2e-15
NP_997057.1	ATP-binding cassette sub-family G member 1 isoform 3 [Homo sapiens]	2e-15
NP_004906.3	ATP-binding cassette sub-family G member 1 isoform 4 [Homo sapiens]	3e-15
NP_997510.1	ATP-binding cassette sub-family G member 1 isoform 5 [Homo sapiens]	3e-15
NP_997512.1	ATP-binding cassette sub-family G member 1 isoform 7 [Homo sapiens]	3e-15
NP_005836.2	multidrug resistance-associated protein 4 isoform 1 [Homo sapiens]	3e-15
NP_071452.2	ATP-binding cassette sub-family G member 4 [Homo sapiens] >ref|NP_001135977.1| ATP-binding cassette sub-family G member 4 [Homo sapiens]	9e-15
NP_000383.1	canalicular multispecific organic anion transporter 1 [Homo sapiens]	1e-14
NP_000343.2	ATP-binding cassette sub-family C member 8 [Homo sapiens]	4e-14
NP_149163.2	ATP-binding cassette sub-family C member 11 isoform a [Homo sapiens] >ref|NP_115972.2| ATP-binding cassette sub-family C member 11 isoform a [Homo sapiens]	5e-14
NP_660187.1	ATP-binding cassette sub-family C member 11 isoform b [Homo sapiens]	5e-14
NP_003777.2	canalicular multispecific organic anion transporter 2 isoform 1 [Homo sapiens]	2e-13
NP_005683.2	ATP-binding cassette sub-family F member 2 isoform b [Homo sapiens]	4e-13
NP_009120.1	ATP-binding cassette sub-family F member 2 isoform a [Homo sapiens]	4e-13
NP_001162.4	multidrug resistance-associated protein 6 isoform 1 [Homo sapiens]	2e-12
NP_001157465.1	ATP-binding cassette sub-family B member 5 isoform 4 [Homo sapiens]	3e-12
NP_001157414.1	ATP-binding cassette sub-family B member 5 isoform 3 [Homo sapiens]	3e-12
NP_002931.2	ATP-binding cassette sub-family E member 1 [Homo sapiens] >ref|NP_001035809.1| ATP-binding cassette sub-family E member 1 [Homo sapiens]	4e-12
NP_005679.2	multidrug resistance-associated protein 5 isoform 1 [Homo sapiens]	9e-12
NP_063955.2	multidrug resistance-associated protein 1 isoform 5 [Homo sapiens]	1e-11
NP_060828.2	ATP-binding cassette sub-family F member 3 [Homo sapiens]	1e-10
NP_000024.2	ATP-binding cassette sub-family D member 1 [Homo sapiens]	3e-10
NP_004818.2	ATP-binding cassette sub-family G member 2 [Homo sapiens]	5e-10
NP_005041.1	ATP-binding cassette sub-family D member 4 [Homo sapiens]	9e-10
NP_001081.1	ATP-binding cassette sub-family F member 1 isoform b [Homo sapiens]	1e-08
NP_001020262.1	ATP-binding cassette sub-family F member 1 isoform a [Homo sapiens]	2e-08
NP_005155.1	ATP-binding cassette sub-family D member 2 [Homo sapiens]	3e-07
NP_002849.1	ATP-binding cassette sub-family D member 3 isoform a [Homo sapiens]	6e-07
PotH
PotI
CadB
NP_001119577.1	Y+L amino acid transporter 1 [Homo sapiens] >ref|NP_001119578.1| Y+L amino acid transporter 1 [Homo sapiens]	6e-13
NP_003974.3	Y+L amino acid transporter 2 [Homo sapiens] >ref|NP_001070253.1| Y+L amino acid transporter 2 [Homo sapiens]	3e-12
NP_036376.2	large neutral amino acids transporter small subunit 2 isoform a [Homo sapiens]	2e-09
NP_055085.1	B(0,+)-type amino acid transporter 1 [Homo sapiens] >ref|NP_001119807.1| B(0,+)-type amino acid transporter 1 [Homo sapiens] >ref|NP_001229965.1| B(0,+)-type amino acid transporter 1 [Homo sapiens]	4e-07
NP_055146.1	cystine/glutamate transporter [Homo sapiens]	4e-06
NP_004164.2	cationic amino acid transporter 4 [Homo sapiens]	8e-06
NP_620172.2	solute carrier family 7 member 13 [Homo sapiens]	3e-05
NP_116192.4	cationic amino acid transporter 3 [Homo sapiens] >ref|NP_001041629.1| cationic amino acid transporter 3 [Homo sapiens]	4e-05
NP_003037.4	low affinity cationic amino acid transporter 2 isoform 1 [Homo sapiens]	0.0002
NP_003036.1	high affinity cationic amino acid transporter 1 [Homo sapiens]	0.0005
